# Supplementary material for: Efficient transgenesis and annotated genome sequence of the regenerative flatworm model Macrostomum lignano
Source: Nat Commun. 2017 Dec 14;8:2120. doi: 10.1038/s41467-017-02214-8 (PMC5730564; doi:10.1038/s41467-017-02214-8)
Supplement: Supplementary file 4 — Supplementary Data 1 [file 41467_2017_2214_MOESM4_ESM.xlsx]

## Sheet: Sheet1
Supplementary Data 1. Primers, promoters and codon-optimized sequences used for creating transgenic reporter construct
EFA:H2B:GFP
FW	ATGCCTCCTAAGGTTaGTGGTAAAG
RV	CTTGGCGCTGGTGTACTTAGT
FW H2B (+EFA frag for stitching)	ACTCAGGTAGTTTAACAACAGCATT ATGCCTCCTAAGGTTaGTGGTAAAG
RV H2B(adding the linker)	tggtggcgaccggt CTTGGCGCTGGTGTACTTAGT
RV H2B (+BglII)	GATC tggtggcgaccggt CTTGGCGCTGGTGTACTTAGT
EFA FW (for H2B)	TGCCCTATCCTGAGTCCAGTTTTC
EFA FW (+HindIII )	AGCT TGCCCTATCCTGAGTCCAGTTTTC
EFA RV (+H2B frag for stitch)	CTTTACCACtAACCTTAGGAGGCATAATGCTGTTGTTAAACTACCTGAGT
ISH FW	TCCGAAAATTCACGTCAACA
ISH RV	GAGCTTCGATCAGGGTCTTG
EFA promoter	GCCCTATCCTGAGTCCAGTTTTCATCGCTTTTTGCCAAATCCAGCTTCCTACTAGTGTCATGGTGAGCAGAATGACATCATTTGTGTACATAGGCTACACGGGCTCCACTAGCCTAGCTTTGAGTTTAGTTTGATCCGGCCGTTTGATTCTTTTTGTACATTGGTCGTGTAATTTAGTGGCTCATTTGATGAGTGTGAATGAGCCTTAATGTGTAAATTAAATGCAATAAATGCACTATATTTTAAATTGTTTATATGTAGGATCTTTGGCAGTCCAGTAGTATAGTGTTCGTCTACCAGCTTAAGCCAAACATTTAGAGATAATTCATGCAAGCCTGCAAAAGCTGAAAACAAAGTAAAGAGATTTTTCATTGTTTCTTTAGCAATTAAAAATTATTA…
H2B::GFP	ATGCCTCCTAAGGTTaGTGGTAAAGCTGCCAAGAAGGCTAGCAAGGCCAAGGCTCCGAAGACGGACAAGAAGAGGAAGAGGCGTAGGAAGGAGTCCTACGCAATCTACATCTACAAGGTGCTGCGCCAGGTGCACCCGGACACTGGCATCTCCAGCAAGGCGATGATGATCATGAACAGCTTCGTCAATGACGTCTTCGAGCGCATCGCCGGCGAGGCCAGCCGTCTGGCTCACTACAACAAGCGCAGCACCATCAGCAGCCGCGAGATCCAGACTGCTGTCCGCCTGCTGCTGCCTGGCGAGCTGGCCAAGCACGCCGTCAGCGAGGGCACCAAGGCCGTCACTAAGTACACCAGCGCCAAGaccggtcgccaccaGATCTTCGTGAGCAAGGGCGAG…
MYH6
FW	GATCGCGAATGAAAGACCACCAG
FW (+HindIII)	AGCTGATCGCGAATGAAAGACCACCAG
RV	TGCATTCCTTGCTCGTCTCTCTCA
RV (+BglII)	GATC TGCATTCCTTGCTCGTCTCTCTCA
ISH FW	AGGTGAAGAACCTGAACAAGCTG
ISH RV	TGTAAATCAGACAACTGGCTCTCC
MYH6 promoter	GATCGCGAATGAAAGACCACCAGCTGCCACTGCTGTTAACTTTGGCAACATTCGCCACGATCTTCATGCTCGTCGCTGTGCAATTCTTCTGCGCCGTGCTGATTCGCAATCGCAGACAAGCTGCGCTGCGCCTGTTGCGTCGAAAGTTGCGCTTAATGCGGATGCAGATGACCCTGGCGGAGCTGATCGCCTCTGTGCCGCAAAGGAGGCAGGAGTACCTGCGCACCTTTGCCGAACTGGCTCAACGAATGCGCGAATGCAATGCGCACCTGCTGAATTCGATCAAGCCGGAGTCGGACGGTGTCTGATTTGGGTCGTTGTTGCTGCTTGTCCAAGCAGATTGAAATCAGAGCAAATTTGATCTGGAGTTAACGAAATTACTAACTGCAAATTTTTTAT…
ELAV4
FW	ATATCCCATTTTGGGATTTGGACTTG
FW (+HindIII)	AGCT ATATCCCATTTTGGGATTTGGACTTG
RV	CATTTTGTTTGACTAAATCGGTTCTTAAATAGAG
RV (+BglII)	GATC TG CATTTTGTTTGACTAAATCGGTTCTTAAATAGAG
ISH FW	GTACATGCAGCCGAAAGAGG
ISH RV	CATTGTTGATCGGGCTCTGG
ELAV4 promoter	ATATCCCATTTTGGGATTTGGACTTGAAATATCCCATTTTGGGATTTGGACTTGAAATATCCCGGGTTTTGCAGTTAGACTTGAAAAATATCATTTTTGGGATATATACTTGACATATCCTGTTTTGTATTTTGGACGTATAAAATATCTCATTTTGTTAATAAATTATTGAAATATTCTATTATAGAATTTATAAACTTGAAAAATCCTATTTTGGTATTTGAAGACTTGTGCAATCTTCTTTTTAAGACTTGGGCAATTATCAATATCCTGATTCCTCCTCGCCCTCCCGCTGGCAGGTGGGGCTGTACATTCGCCGCGAATTTTTGTCCAGCGGCTTTGGCGAAACAGCCGCTCAGGCGCAGGACGAGTGCGTCAGCGAAGCGCTGAAGACTCTGT…
APOB
FW	AAGATAGAGATTGGCGCCATTTC
FW (+HindIII)	AGCT AAGATAGAGATTGGCGCCATTTC
RV	TGCATAGTCAGTCGGAGTCAGGTG
RV (+BglII)	GATC TG CATAGTCAGTCGGAGTCAGGTG
ISH FW	ATCCGATGATACTGGCAAGG
ISH RV	CAACGCAGATTGAAGTCGAA
APOB promoter	AGCAAAGATAGAGATTGGCGCCATTTCAATAAAGTAGAGATTGGCGCGATTTTATTGGATATTGGCGCCATTTAATTAGAGATTAGCCGATGATAGCTAATATTCTAAAGTTCAAACTGTACTAATAGGAAAAACCCCAACGGAGATTTCTGTATTATAATCAAAATATGGATGAATCATGGATGAACGTAGTCAATCCAAGTTATTCAAACTACCTCAAAGTTGCCTATAGTCATACACACTGCTACCCTTTAATCGATCTGTCATGATCTAGGATTATTTCCCCGATTATTTTTCTATGAGACTTGGAAGCTCATTAATCCTGACCATGCATACGCTGATTAAATCGATTTAGTGTTATGGGAAAACTTTTGTGCCGTGAGAGCGTTGCTATTGACT…
CABP7
FW	AATAAGCATCACAAGAGTTAG
RV	CATGATGAGCTCTGCTTG
FW (+HindIII)	aatata AAGCTT AATAAGCATCACAAGAGTTAG
RV (+XbaI)	aatata TCTAGA CATGATGAGCTCTGCTTG
ISH FW	AGAGCGAGAGAAACAAATGAA
ISH RV	AATTCGAAATGCCAACTTTT
CABP7 promoter	AATAAGCATCACAAGAGTTAGTGATTGCTTTTCTGATGGTGTACGAGATAGCGCTTTCGTATGCGGTACGTAATCCAAACAGACGTCATTTAAGTCCATTTTCACCCAGGTTTCATAGAAAATTGTCCTAATTTCCGGGCTGGAAACTTTAATATGTCACTAACTGTTAGATTCAGAGAGTTTTTTTTAAATAAAAATGCGTGCAACATGTGTGTGAATACCGTTATTTTTAAACAGAGAGTGGATTTAAACAAAATCTAGTGCTTGGTAAATAACTTCATAAATTTCATTGAAATGACCCTAATATCTGTCAATTAGTTTATGTTTTTGCATTACAGATACTCTTTCTGGTGCACAGTATTCATTTAGTTCCAAAAATAGAAACAAGAGTTCAAATTG…
GFP (HUB1)	ATGGTGAGCAAGGGCGAGGAGCTGTTCACCGGGGTGGTGCCCATCCTGGTCGAGCTGGACGGCGACGTAAACGGCCACAAGTTCAGCGTGTCCGGCGAGGGCGAGGGCGATGCCACCTACGGCAAGCTGACCCTGAAGTTCATCTGCACCACCGGCAAGCTGCCCGTGCCCTGGCCCACCCTCGTGACCACCCTGACCTACGGCGTGCAGTGCTTCAGCCGCTACCCCGACCACATGAAGCAGCACGACTTCTTCAAGTCCGCCATGCCCGAAGGCTACGTCCAGGAGCGCACCATCTTCTTCAAGGACGACGGCAACTACAAGACCCGCGCCGAGGTGAAGTTCGAGGGCGACACCCTGGTGAACCGCATCGAGCTGAAGGGCATCGACTTCAAGGAG…
oGFP	atgcaGATCTTCGTGAGCAAGGGCGAGGAGCTGTTCACCGGCGTGGTGCCGATCCTGGTGGAGCTGGACGGCGACGTGAACGGCCACAAGTTCAGCGTGAGCGGCGAGGGCGAGGGCGACGCCACCTACGGCAAGCTGACCCTGAAGTTCATCTGCACCACCGGCAAGCTGCCGGTGCCGTGGCCGACCCTGGTGACCACCCTGACCTACGGCGTGCAGTGCTTCAGCCGCTACCCGGACCACATGAAGCAGCACGACTTCTTCAAGAGCGCCATGCCGGAGGGCTACGTGCAGGAGCGCACCATCTTCTTCAAGGACGACGGCAACTACAAGACCCGCGCCGAGGTGAAGTTCGAGGGCGACACCCTGGTGAACCGCATCGAGCTGAAGGGCATCGAC…
oCherry	ATGCAGATCTTCGTGAGCAAGGGCGAGGAGGATAACATGGCCATCATCAAGGAGTTCATGCGCTTCAAGGTGCACATGGAGGGCTCCGTGAACGGCCACGAGTTCGAGATCGAGGGCGAGGGCGAGGGCCGCCCCTACGAGGGCACCCAGACCGCCAAGCTGAAGGTGACCAAGGGTGGCCCCCTGCCCTTCGCCTGGGACATCCTGTCCCCTCAGTTCATGTACGGCTCCAAGGCCTACGTGAAGCACCCCGCCGACATCCCCGACTACTTGAAGCTGTCCTTCCCCGAGGGCTACAAGTGGGAGCGCGTGATGAACTTCGAGGACGGCGGCGTGGTGACCGTGACCCAGGACTCCTCCCTGCACGACGGCGAGTTCATCTACAAGGTGAAGCTGCGC…
ELAV4 (double promoter)
FW	ATATCCCATTTTGGGATTTGGACTTG
FW (+SacI)	aatat GAGCTC ATATCCCATTTTGGGATTTGGACTTG
RV	CATTTTGTTTGACTAAATCGGTTCTTAAATAGAG
RV (+BglII)	aatat GCTAGC CATTTTGTTTGACTAAATCGGTTCTTAAATAGAG
ELAV4 promoter	ATATCCCATTTTGGGATTTGGACTTGAAATATCCCATTTTGGGATTTGGACTTGAAATATCCCGGGTTTTGCAGTTAGACTTGAAAAATATCATTTTTGGGATATATACTTGACATATCCTGTTTTGTATTTTGGACGTATAAAATATCTCATTTTGTTAATAAATTATTGAAATATTCTATTATAGAATTTATAAACTTGAAAAATCCTATTTTGGTATTTGAAGACTTGTGCAATCTTCTTTTTAAGACTTGGGCAATTATCAATATCCTGATTCCTCCTCGCCCTCCCGCTGGCAGGTGGGGCTGTACATTCGCCGCGAATTTTTGTCCAGCGGCTTTGGCGAAACAGCCGCTCAGGCGCAGGACGAGTGCGTCAGCGAAGCGCTGAAGACTCTGT…
oNeonGreen	GTGAGCAAGGGCGAGGAGGACAACATGGCCAGCCTGCCGGCCACCCACGAGCTGCACATCTTCGGCAGCATCAACGGCGTGGACTTCGACATGGTGGGCCAGGGCACCGGCAACCCGAACGACGGCTACGAGGAGCTGAACCTGAAGAGCACCAAGGGCGACCTtCAGTTCAGCCCGTGGATtCTGGTGCCGCACATCGGCTACGGCTTCCACCAGTACCTGCCGTACCCGGACGGCATGAGCCCGTTCCAGGCCGCtATGGTGGACGGCAGCGGCTACCAGGTGCACCGCACCATGCAGTTCGAGGACGGCGCCAGCCTGACCGTGAACTACCGCTACACCTACGAGGGCAGCCACATCAAGGGCGAGGCCCAGGTGAAGGGCACCGGCTTCCCGGCC…
CABP7 (double promoter)
FW	AATAAGCATCACAAGAGTTAG
FW (+BamHI)	aatata GGATCC AATAAGCATCACAAGAGTTA
RV	CATGATGAGCTCTGCTTG
RV (+HindIII)	aatata AAGCTT CATGATGAGCTCTGCTTG
CABP7 promoter	AATAAGCATCACAAGAGTTAGTGATTGCTTTTCTGATGGTGTACGAGATAGCGCTTTCGTATGCGGTACGTAATCCAAACAGACGTCATTTAAGTCCATTTTCACCCAGGTTTCATAGAAAATTGTCCTAATTTCCGGGCTGGAAACTTTAATATGTCACTAACTGTTAGATTCAGAGAGTTTTTTTTAAATAAAAATGCGTGCAACATGTGTGTGAATACCGTTATTTTTAAACAGAGAGTGGATTTAAACAAAATCTAGTGCTTGGTAAATAACTTCATAAATTTCATTGAAATGACCCTAATATCTGTCAATTAGTTTATGTTTTTGCATTACAGATACTCTTTCTGGTGCACAGTATTCATTTAGTTCCAAAAATAGAAACAAGAGTTCAAATTG…
oScarlet-I	GTGAGCAAGGGCGAGGCCGTGATCAAGGAGTTCATGCGCTTCAAGGTGCACATGGAGGGCAGCATGAACGGCCACGAGTTCGAGATCGAGGGCGAGGGCGAGGGCCGCCCGTACGAGGGCACCCAGACCGCCAAGCTGAAGGTGACCAAGGGCGGCCCGCTGCCGTTCAGCTGGGACATCCTGAGCCCGCAGTTCATGTACGGCAGCCGCGCCTTCATCAAGCACCCGGCCGACATCCCGGACTACTACAAGCAGAGCTTCCCGGAGGGCTTCAAGTGGGAGCGCGTGATGAACTTCGAGGACGGCGGCGCCGTGACCGTGACCCAGGACACCAGCCTGGAGGACGGCACCCTGATCTACAAGGTGAAGCTGCGCGGCACCAACTTCCCGCCGGACGGC…
EFA 3´UTR (short)
FW (+XbaI)	TTATtctaga tga GCAATGACCCGCACCTGT
RV (+HindIII)	CTGA ctcgag TAAATACACACATTATGGTTG
EFA 3’UTR (short)	gcaatgacccgcacctgtgtaattctggaggcattgcagttaactgaactatttggaatgctcgattgtcgatcaataaagaatgcgaagttaaagttgcgagacttgtttgtttggaaattcctgtctcgatttgtttaatttctttgtgtttcaatctatttgttgctagtatttcctgact
EFA 3´UTR (long – done using GeneBlock)
EFA 3’UTR (long)	gcaatgacccgcacctgtgtaattctggaggcattgcagttaactgaactatttggaatgctcgattgtcgatcaataaagaatgcgaagttaaagttgcgagacttgtttgtttggaaattcctgtctcgatttgtttaatttctttgtgtttcaatctatttgttgctagtatttcctgactaaagagcgacgtaaagcccgaacttcacaaatgtatgggcacaagtataggctgcataatgaagtagccagttaattgcaacgaattaacagttcatttattcatattacaaggggcgggaactgaaaagttgggaggctgtactttttaataacattgcttcaagcattacttgaagcagtatttaccacagactaagtgactgcaaaggaaca…
Inverse PCR
NL7 FW	TATGGCAGCACTGCATAATTC
NL7 RV	ACCGCCCATTTACGTCAATG
NL21 FW	TGCCTAATGAGTGAGCTAACT
Nl21 RV	TCGTTTTACAACGTCGTGACT
Genome Walker
NL7 primer 1	AACATACGAGCCGGAAGCATAAAGTG
NL7 primer 2	TATAGTGAGTCGTATTACGCGCGCTC
NL21 primer 1	AGAAGTAAGTTGGCCGCAGTGTTATC
NL21 primer 2	CATTGCTTATATAGACCTCCCATTAG
